# Supplementary material for: Polyunsaturated fatty acids and p38-MAPK link metabolic reprogramming to cytoprotective gene expression during dietary restriction
Source: Nat Commun. 2020 Sep 25;11:4865. doi: 10.1038/s41467-020-18690-4 (PMC7519657; doi:10.1038/s41467-020-18690-4)
Supplement: Supplementary file 3 — Source Data [file 41467_2020_18690_MOESM3_ESM.xlsx]

## Sheet: Figure 3C
Figure 3C: ROS quantification
	Flourescence units [Technical replicate (TR) 1]	Flourescence units [Technical replicate (TR) 2]	Average of 2 TR	Test Sample- Blank	Values w.r.t. WT control	%
Biological Replicate (BR) 1
Blank	178
WT (control RNAi)	344			166	1	100
WT (drl-1 RNAi)	248			70	0.421687	42.1687
sek-1(km4) (control RNAi)	321			143	0.861446	86.1446
sek-1(km4) (drl-1 RNAi)	254			76	0.457831	45.7831
Biological Replicate (BR) 2
Blank	14410
WT (control RNAi)	60160	67190	63675	49265	1	100
WT (drl-1 RNAi)	39060	45350	42205	27795	0.564194	56.4194
sek-1(km4) (control RNAi)	45090	51480	48285	33875	0.687608	68.7608
sek-1(km4) (drl-1 RNAi)	37690	43780	40735	26325	0.534355	53.4355
Biological Replicate (BR) 3
Blank	14880
WT (control RNAi)	45050	52030	48540	33660	1	100
WT (drl-1 RNAi)	35390	39860	37625	22745	0.675728	67.5728
sek-1(km4) (control RNAi)	44210	47620	45915	31035	0.922014	92.2014
sek-1(km4) (drl-1 RNAi)	30940	32780	31860	16980	0.504456	50.4456
Biological Replicate (BR) 4
Blank	796
WT (control RNAi)	1253			457	1	100
WT (drl-1 RNAi)	993			197	0.431072	43.1072
sek-1(km4) (control RNAi)	1097			301	0.658643	65.8643
sek-1(km4) (drl-1 RNAi)	901			105	0.229759	22.9759

## Sheet: Figure 3D
Figure 3D: Oxygen consuption (OCR) measurement
Samples	OCR values
Biological Replicate 1
WT (control RNAi)	18.61
WT (drl-1 RNAi)	4.52
sek-1(km4) (control RNAi)	12.54
sek-1(km4) (drl-1 RNAi)	2.796
Biological Replicate 2
WT (control RNAi)	23.46
WT (drl-1 RNAi)	3.7
sek-1(km4) (control RNAi)	17.24
sek-1(km4) (drl-1 RNAi)	2.774
Biological Replicate 3
WT (control RNAi)	18.31
WT (drl-1 RNAi)	2.36
sek-1(km4) (control RNAi)	16.96
sek-1(km4) (drl-1 RNAi)	1.939
Biological Replicate 4
WT (control RNAi)	16.47
WT (drl-1 RNAi)	1.82
sek-1(km4) (control RNAi)	13.95
sek-1(km4) (drl-1 RNAi)	3.357

## Sheet: Figure 3E
Figure 3E: Autophagy quantification
lgg-1::gfp (Control Rnai)				lgg-1::gfp (drl-1 RNAi)				sek-1(km4);lgg-1::gfp (Control Rnai)				sek-1(km4);lgg-1::gfp (drl-1 RNAi)
No. of Puncta	No. of seam cells	Puncta/seam cell		no. of Puncta	no. of seam cells	Puncta/seam cell		no. of Puncta	no. of seam cells	Puncta/seam cell		no. of Puncta	no. of seam cells	Puncta/seam cell
82	22	3.72727		107	9	11.8889		126	20	6.3		158	17	9.29412
121	26	4.65385		62	5	12.4		41	14	2.92857		107	11	9.72727
39	19	2.05263		251	26	9.65385		46	12	3.83333		59	7	8.42857
7	22	0.318182		80	15	5.33333		6	4	1.5		167	16	10.4375
5	7	0.714286		200	19	10.5263		77	21	3.66667		80	9	8.88889
29	16	1.8125		142	19	7.47368		29	13	2.23077		175	17	10.2941
20	14	1.42857		108	12	9		88	19	4.63158		80	9	8.88889
26	24	1.08333		97	13	7.46154		14	6	2.33333		62	7	8.85714
43	15	2.86667		197	27	7.2963		9	6	1.5		54	5	10.8
47	12	3.91667		166	19	8.73684		16	6	2.66667		35	4	8.75
33	18	1.83333		120	16	7.5		110	18	6.11111		72	8	9
16	20	0.8		129	17	7.58824		43	14	3.07143		121	15	8.06667
22	16	1.375		31	5	6.2		46	16	2.875		86	10	8.6
5	11	0.454545		84	11	7.63636		54	11	4.90909		81	7	11.5714
12	12	1		174	12	14.5		15	8	1.875		55	6	9.16667
25	19	1.31579		142	16	8.875		15	11	1.36364		87	12	7.25
38	22	1.72727		96	9	10.6667		83	20	4.15		20	3	6.66667
2	16	0.125		81	8	10.125		30	11	2.72727		103	10	10.3

## Sheet: Figure 4A
Figure 4A: Quantitative real-time analysis of CyTP genes
SAMPLE	Target Gene	Ct [TR 1]	Ct [TR 1]	Average of Ct Values	ΔCt value	ΔΔCt value	Fold Change w.r.t. WT (control RNAi)
Biological Replicate 1
WT (control RNAi)									TR= technical replicate
	actin	13.12	13.29	13.12	0
	cyp-33C8	22.75	22.79	22.75	9.63
	cyp-34A4	26.75	26.9	26.75	13.63
	cyp-32B1	22.8	22.34	22.34	9.22
	ugt-16	24.71	24.8	24.71	11.59
	nhr-31	22.1	22.26	22.1	8.98
	nhr-57	24.17	24.06	24.17	11.05
	nhr-206	26.38	26.55	26.38	13.26
	ftn-1	23.69	23.83	23.69	10.57
	pgp-9	23.6	23.37	23.6	10.48
			-
WT (drl-1 RNAi)
	actin	13.4	13.51	13.4	0	0	1
	cyp-33C8	18.46	18.41	18.46	5.06	-4.57	23.7524
	cyp-34A4	25.16	25.3	25.16	11.76	-1.87	3.65533
	cyp-32B1	20.13	19.53	20.13	6.73	-2.49	5.61778
	ugt-16	18.91	18.81	18.91	5.51	-6.08	67.6492
	nhr-31	19.75	19.83	19.75	6.35	-2.63	6.19026
	nhr-57	20.18	20.05	20.18	6.78	-4.27	19.2929
	nhr-206	24	23.98	24	10.6	-2.66	6.32033
	ftn-1	19.01	19.04	19.01	5.61	-4.96	31.125
	pgp-9	21.27	21.61	21.27	7.87	-2.61	6.10504
			-
sek-1(km4) (control RNAi)
	actin	12.27	12.55	12.27	0	0	1
	cyp-33C8	22.18	22.42	22.18	9.91	0.28	0.823591
	cyp-34A4	25.88	26.02	25.88	13.61	-0.02	1.01396
	cyp-32B1	21.71	18.9	18.9	6.63	-2.59	6.02099
	ugt-16	22	22.05	22	9.73	-1.86	3.63008
	nhr-31	21.6	21.56	21.6	9.33	0.35	0.784584
	nhr-57	23.59	23.41	23.59	11.32	0.27	0.82932
	nhr-206	25.31	25.37	25.31	13.04	-0.22	1.16473
	ftn-1	23.73	23.51	23.73	11.46	0.89	0.539614
	pgp-9	22.53	22.37	22.53	10.26	-0.22	1.16473
			-
sek-1(km4) (drl-1 RNAi)
	actin	13.65	13.65	13.65	0	0	1
	cyp-33C8	20.65	20.74	20.65	7	-2.63	6.19026
	cyp-34A4	26.66	26.58	26.66	13.01	-0.62	1.53688
	cyp-32B1	20.94	18.11	20.94	7.29	-1.93	3.81055
	ugt-16	22.69	22.93	22.69	9.04	-2.55	5.85634
	nhr-31	21.19	21.17	21.19	7.54	-1.44	2.71321
	nhr-57	22.29	22.28	22.29	8.64	-2.41	5.31474
	nhr-206	24.69	24.76	24.69	11.04	-2.22	4.65893
	ftn-1	23.82	24.03	23.82	10.17	-0.4	1.31951
	pgp-9	25	24.64	25	11.35	0.87	0.547147
Biological Replicate 2
SAMPLE	Target Gene	Ct [TR 1]	Ct [TR 1]	Average of Ct Values	ΔCt value	ΔΔCt value	Fold Change w.r.t. WT (control RNAi)
WT (control RNAi)
	actin	13.04	13.13	13.085	0
	cyp-33C8	22.35	22.27	22.31	9.225
	ugt-16	24.47	24.33	24.4	11.315
	nhr-31	21.72	21.89	21.805	8.72
	nhr-57	23.63	23.54	23.585	10.5
	ftn-1	23.66	23.59	23.625	10.54
	pgp-9	23.08	22.84	22.96	9.875
	actin	13.18	13.32	13.25
	cyp-34A4	26.65	27.09	26.87	13.62
	cyp-32B1	21.23	23.15	23.15	9.9
	nhr-206	26.74	26.69	26.715	13.465
WT (drl-1 RNAi)
	actin	13.19	12.76	12.975	0	0	1
	cyp-33C8	17.92	17.86	17.89	4.915	-4.31	19.8353
	ugt-16	18.34	18.08	18.21	5.235	-6.08	67.6492
	nhr-31	19.48	19.35	19.415	6.44	-2.28	4.85678
	nhr-57	19.53	19.5	19.515	6.54	-3.96	15.5625
	ftn-1	18.63	18.54	18.585	5.61	-4.93	30.4844
	pgp-9	20.9	20.83	20.865	7.89	-1.985	3.95863
	actin	13.35	13.52	13.435
	cyp-34A4	25.53	25.26	25.395	11.96	-1.66	3.16017
	cyp-32B1	20.96	22.06	20.96	7.525	-2.375	5.18736
	nhr-206	24.02	23.92	23.97	10.535	-2.93	7.6211
sek-1(km4) (control RNAi)
	actin	12	12.47	12.235	0	0	1
	cyp-33C8	21.78	21.81	21.795	9.56	0.335	0.792784
	ugt-16	21.53	21.67	21.6	9.365	-1.95	3.86375
	nhr-31	21.21	21.18	21.195	8.96	0.24	0.846745
	nhr-57	23.11	23.1	23.105	10.87	0.37	0.773782
	ftn-1	23.23	23.27	23.25	11.015	0.475	0.719467
	pgp-9	22.06	22.04	22.05	9.815	-0.06	1.04247
	actin	12.48	12.32	12.4
	cyp-34A4	26.26	26.13	26.195	13.795	0.175	0.885768
	cyp-32B1	20.27	18.19	20.27	7.87	-2.03	4.08405
	nhr-206	25.54	25.38	25.46	13.06	-0.405	1.32409
sek-1(km4) (drl-1 RNAi)
	actin	13.16	12.99	13.075	0	0	1
	cyp-33C8	20.19	20.03	20.11	7.035	-2.19	4.56305
	ugt-16	22.66	22.54	22.6	9.525	-1.79	3.45815
	nhr-31	20.67	20.73	20.7	7.625	-1.095	2.13613
	nhr-57	21.81	21.79	21.8	8.725	-1.775	3.42238
	ftn-1	23.19	23.25	23.22	10.145	-0.395	1.31494
	pgp-9	23.92	23.71	23.815	10.74	0.865	0.549046
	actin	13.87	13.81	13.84
	cyp-34A4	27.13	26.97	27.05	13.21	-0.41	1.32869
	cyp-32B1	20.72	20.78	20.75	6.91	-2.99	7.94474
	nhr-206	24.81	24.47	24.64	10.8	-2.665	6.34227

## Sheet: Figure 5F
Figure 5F: Quantitative real-time analysis of CyTP genes
Biological Replicate 1
SAMPLE	Target Gene	Ct	Average of Ct Values	ΔCt value	ΔΔCt value	Fold Change w.r.t. WT (control RNAi)
WT (control RNAi)	actin	14.85	14.81
WT (control RNAi)	actin	14.77
WT (drl-1 RNAi)	actin	16.3	16.05
WT (drl-1 RNAi)	actin	15.8
fat-2(wa17) (control RNAi)	actin	15.5	15.49
fat-2(wa17) (control RNAi)	actin	15.48
fat-2(wa17) (drl-1 RNAi)	actin	18.09	18.03
fat-2(wa17) (drl-1 RNAi)	actin	17.97
WT (control RNAi)	cyp-32b1	27.09	27.115	12.305
WT (control RNAi)	cyp-32b1	27.14
WT (drl-1 RNAi)	cyp-32b1	26.12	26.195	10.145	-2.16	4.46915
WT (drl-1 RNAi)	cyp-32b1	26.27
fat-2(wa17) (control RNAi)	cyp-32b1	26.4	26.2	10.71	-1.595	3.02095
fat-2(wa17) (control RNAi)	cyp-32b1	26
fat-2(wa17) (drl-1 RNAi)	cyp-32b1	28.6	28.355	10.325	-1.98	3.94493
fat-2(wa17) (drl-1 RNAi)	cyp-32b1	28.11
WT (control RNAi)	cyp33c8	24.76	24.84	10.03
WT (control RNAi)	cyp-33c8	24.92
WT (drl-1 RNAi)	cyp-33c8	22.99	23.025	6.975	-3.055	8.31087
WT (drl-1 RNAi)	cyp-33c8	23.06
fat-2(wa17) (control RNAi)	cyp-33c8	24.03	24.085	8.595	-1.435	2.70382
fat-2(wa17) (control RNAi)	cyp-33c8	24.14
fat-2(wa17) (drl-1 RNAi)	cyp-33c8	24.12	24.265	6.235	-3.795	13.8806
fat-2(wa17) (drl-1 RNAi)	cyp-33c8	24.41
WT (control RNAi)	cyp-35b1	23.38	22.82	8.01
WT (control RNAi)	cyp-35b1	22.26
WT (drl-1 RNAi)	cyp-35b1	26.18	26.175	10.125	2.115	0.230846
WT (drl-1 RNAi)	cyp-35b1	26.17
fat-2(wa17) (control RNAi)	cyp-35b1	23.22	23.22	7.73	-0.28	1.21419
fat-2(wa17) (control RNAi)	cyp-35b1	23.22
fat-2(wa17) (drl-1 RNAi)	cyp-35b1	25.24	25.445	7.415	-0.595	1.51047
fat-2(wa17) (drl-1 RNAi)	cyp-35b1	25.65
WT (control RNAi)	gst-6	29.92	31.37	16.56
WT (control RNAi)	gst-6	32.82
WT (drl-1 RNAi)	gst-6	29.53	29.655	13.605	-2.955	7.75432
WT (drl-1 RNAi)	gst-6	29.78
fat-2(wa17) (control RNAi)	gst-6	31.47	31.31	15.82	-0.74	1.67018
fat-2(wa17) (control RNAi)	gst-6	31.15
fat-2(wa17) (drl-1 RNAi)	gst-6	30.84	30.425	12.395	-4.165	17.9387
fat-2(wa17) (drl-1 RNAi)	gst-6	30.01
WT (control RNAi)	nhr-206	25.2	25.165	10.355
WT (control RNAi)	nhr-206	25.13
WT (drl-1 RNAi)	nhr-206	24.41	24.225	8.175	-2.18	4.53154
WT (drl-1 RNAi)	nhr-206	24.04
fat-2(wa17) (control RNAi)	nhr-206	24.45	24.475	8.985	-1.37	2.58471
fat-2(wa17) (control RNAi)	nhr-206	24.5
fat-2(wa17) (drl-1 RNAi)	nhr-206	25.56	25.57	7.54	-2.815	7.03719
fat-2(wa17) (drl-1 RNAi)	nhr-206	25.58
WT (control RNAi)	nhr-31	25.89	26.105	11.295
WT (control RNAi)	nhr-31	26.32
WT (drl-1 RNAi)	nhr-31	24.35	24.47	8.42	-2.875	7.33603
WT (drl-1 RNAi)	nhr-31	24.59
fat-2(wa17) (control RNAi)	nhr-31	27.05	27.095	11.605	0.31	0.806642
fat-2(wa17) (control RNAi)	nhr-31	27.14
fat-2(wa17) (drl-1 RNAi)	nhr-31	27.48	27.545	9.515	-1.78	3.43426
fat-2(wa17) (drl-1 RNAi)	nhr-31	27.61
WT (control RNAi)	nhr-57	24.5	24.995	10.185
WT (control RNAi)	nhr-57	25.49
WT (drl-1 RNAi)	nhr-57	24.93	24.805	8.755	-1.43	2.69447
WT (drl-1 RNAi)	nhr-57	24.68
fat-2(wa17) (control RNAi)	nhr-57	25.8	25.665	10.175	-0.01	1.00696
fat-2(wa17) (control RNAi)	nhr-57	25.53
fat-2(wa17) (drl-1 RNAi)	nhr-57	27.32	27.395	9.365	-0.82	1.76541
fat-2(wa17) (drl-1 RNAi)	nhr-57	27.47
WT (control RNAi)	ugt-18	18.17	18.115	3.305
WT (control RNAi)	ugt-18	18.06
WT (drl-1 RNAi)	ugt-18	17.78	17.545	1.495	-1.81	3.50642
WT (drl-1 RNAi)	ugt-18	17.31
fat-2(wa17) (control RNAi)	ugt-18	18.17	18.15	2.66	-0.645	1.56374
fat-2(wa17) (control RNAi)	ugt-18	18.13
fat-2(wa17) (drl-1 RNAi)	ugt-18	18.21	18.11	0.08	-3.225	9.35022
fat-2(wa17) (drl-1 RNAi)	ugt-18	18.01
WT (control RNAi)	ugt-50	22.72	22.815	8.005
WT (control RNAi)	ugt-50	22.91
WT (drl-1 RNAi)	ugt-50	22.1	22.055	6.005	-2	4
WT (drl-1 RNAi)	ugt-50	22.01
fat-2(wa17) (control RNAi)	ugt-50	22.98	22.935	7.445	-0.56	1.47427
fat-2(wa17) (control RNAi)	ugt-50	22.89
fat-2(wa17) (drl-1 RNAi)	ugt-50	24.18	24.295	6.265	-1.74	3.34035
fat-2(wa17) (drl-1 RNAi)	ugt-50	24.41
SAMPLE	Target Gene	Ct	Average of Ct Values	ΔCt value	ΔΔCt value	Fold Change w.r.t. WT (control RNAi)
Biological Replicate 2 & 3
WT (control RNAi) 2	actin	16.98	16.94
WT (control RNAi) 2	actin	16.9
WT (drl-1 RNAi) 2	actin	16.68	16.575
WT (drl-1 RNAi) 2	actin	16.47
fat-2(wa17) (control RNAi) 2	actin	15.25	15.25
fat-2(wa17) (control RNAi) 2	actin	15.25
fat-2(wa17) (drl-1 RNAi) 2	actin	15.85	15.88
fat-2(wa17) (drl-1 RNAi) 2	actin	15.91
WT (control RNAi) 3	actin	16.38	16.475
WT (control RNAi) 3	actin	16.57
WT (drl-1 RNAi) 3	actin	16.68	16.605
WT (drl-1 RNAi) 3	actin	16.53
fat-2(wa17) (control RNAi) 3	actin	16.52	16.45
fat-2(wa17) (control RNAi) 3	actin	16.38
fat-2(wa17) (drl-1 RNAi) 3	actin	17.46	17.43
fat-2(wa17) (drl-1 RNAi) 3	actin	17.4
WT (control RNAi) 2	cyp-32b1	29.14	29.145	12.205	0	1
WT (control RNAi) 2	cyp-32b1	29.15
WT (drl-1 RNAi) 2	cyp-32b1	26.41	26.63	10.055	-2.15	4.43828
WT (drl-1 RNAi) 2	cyp-32b1	26.85
fat-2(wa17) (control RNAi) 2	cyp-32b1	26.35	26.375	11.125	-1.08	2.11404
fat-2(wa17) (control RNAi) 2	cyp-32b1	26.4
fat-2(wa17) (drl-1 RNAi) 2	cyp-32b1	26.19	26.225	10.345	-1.86	3.63008
fat-2(wa17) (drl-1 RNAi) 2	cyp-32b1	26.26
WT (control RNAi) 3	cyp-32b1	28.39	28.38	11.905	0	1
WT (control RNAi) 3	cyp-32b1	28.37
WT (drl-1 RNAi) 3	cyp-32b1	27.08	27.115	10.51	-1.395	2.62989
WT (drl-1 RNAi) 3	cyp-32b1	27.15
fat-2(wa17) (control RNAi) 3	cyp-32b1	27.71	27.68	11.23	-0.675	1.5966
fat-2(wa17) (control RNAi) 3	cyp-32b1	27.65
fat-2(wa17) (drl-1 RNAi) 3	cyp-32b1	28.94	28.96	11.53	-0.375	1.29684
fat-2(wa17) (drl-1 RNAi) 3	cyp-32b1	28.98
WT (control RNAi) 2	cyp-33c8	27.19	27.225	10.285	0	1
WT (control RNAi) 2	cyp-33c8	27.26
WT (drl-1 RNAi) 2	cyp-33c8	26.93	26.835	10.26	-0.025	1.01748
WT (drl-1 RNAi) 2	cyp-33c8	26.74
fat-2(wa17) (control RNAi) 2	cyp-33c8	24.63	24.545	9.295	-0.99	1.98618
fat-2(wa17) (control RNAi) 2	cyp-33c8	24.46
fat-2(wa17) (drl-1 RNAi) 2	cyp-33c8	23.92	23.885	8.005	-2.28	4.85678
fat-2(wa17) (drl-1 RNAi) 2	cyp-33c8	23.85
WT (control RNAi) 3	cyp-33c8	27.23	27.185	10.71	0	1
WT (control RNAi) 3	cyp-33c8	27.14
WT (drl-1 RNAi) 3	cyp-33c8	25.11	25.28	8.675	-2.035	4.09823
WT (drl-1 RNAi) 3	cyp-33c8	25.45
fat-2(wa17) (control RNAi) 3	cyp-33c8	25.82	25.8	9.35	-1.36	2.56685
fat-2(wa17) (control RNAi) 3	cyp-33c8	25.78
fat-2(wa17) (drl-1 RNAi) 3	cyp-33c8	26.02	26.035	8.605	-2.105	4.30198
fat-2(wa17) (drl-1 RNAi) 3	cyp-33c8	26.05
WT (control RNAi) 2	cyp-35b1	27.78	27.91	10.97	0	1
WT (control RNAi) 2	cyp-35b1	28.04
WT (drl-1 RNAi) 2	cyp-35b1	26.85	26.825	10.25	-0.72	1.64718
WT (drl-1 RNAi) 2	cyp-35b1	26.8
fat-2(wa17) (control RNAi) 2	cyp-35b1	25.94	26.025	10.775	-0.195	1.14472
fat-2(wa17) (control RNAi) 2	cyp-35b1	26.11
fat-2(wa17) (drl-1 RNAi) 2	cyp-35b1	26.92	27.035	11.155	0.185	0.879649
fat-2(wa17) (drl-1 RNAi) 2	cyp-35b1	27.15
WT (control RNAi) 3	cyp-35b1	27.43	27.69	11.215	0	1
WT (control RNAi) 3	cyp-35b1	27.95
WT (drl-1 RNAi) 3	cyp-35b1	26.04	26.225	9.62	-1.595	3.02095
WT (drl-1 RNAi) 3	cyp-35b1	26.41
fat-2(wa17) (control RNAi) 3	cyp-35b1	24.99	25.02	8.57	-2.645	6.25496
fat-2(wa17) (control RNAi) 3	cyp-35b1	25.05
fat-2(wa17) (drl-1 RNAi) 3	cyp-35b1	25.29	25.295	7.865	-3.35	10.1965
fat-2(wa17) (drl-1 RNAi) 3	cyp-35b1	25.3
WT (control RNAi) 2	ftn-1	27.03	27.01	10.07	0	1
WT (control RNAi) 2	ftn-1	26.99
WT (drl-1 RNAi) 2	ftn-1	24.93	24.985	8.41	-1.66	3.16017
WT (drl-1 RNAi) 2	ftn-1	25.04
fat-2(wa17) (control RNAi) 2	ftn-1	23.96	23.96	8.71	-1.36	2.56685
fat-2(wa17) (control RNAi) 2	ftn-1	23.96
fat-2(wa17) (drl-1 RNAi) 2	ftn-1	22.32	22.31	6.43	-3.64	12.4666
fat-2(wa17) (drl-1 RNAi) 2	ftn-1	22.3
WT (control RNAi) 3	ftn-1	26.53	26.55	10.075	0	1
WT (control RNAi) 3	ftn-1	26.57
WT (drl-1 RNAi) 3	ftn-1	24.36	24.37	7.765	-2.31	4.95883
WT (drl-1 RNAi) 3	ftn-1	24.38
fat-2(wa17) (control RNAi) 3	ftn-1	21.79	21.845	5.395	-4.68	25.6342
fat-2(wa17) (control RNAi) 3	ftn-1	21.9
fat-2(wa17) (drl-1 RNAi) 3	ftn-1	22.35	22.3	4.87	-5.205	36.886
fat-2(wa17) (drl-1 RNAi) 3	ftn-1	22.25
WT (control RNAi) 2	gst-19	29.07	29.175	12.7	0	1
WT (control RNAi) 2	gst-19	29.28
WT (drl-1 RNAi) 2	gst-19	27.59	27.545	10.94	-1.76	3.38698
WT (drl-1 RNAi) 2	gst-19	27.5
fat-2(wa17) (control RNAi) 2	gst-19	27.1	27.46	11.01	-1.69	3.22657
fat-2(wa17) (control RNAi) 2	gst-19	27.82
fat-2(wa17) (drl-1 RNAi) 2	gst-19	28.33	28.355	10.925	-1.775	3.42238
fat-2(wa17) (drl-1 RNAi) 2	gst-19	28.38
SAMPLE	Target Gene	Ct	Average of Ct Values	ΔCt value	ΔΔCt value	Fold Change w.r.t. WT (control RNAi)
Biological Replicate 4 & 5
WT (control RNAi) 4	actin	17.21	17.22
WT (control RNAi) 4	actin	17.23
WT (drl-1 RNAi) 4	actin	16.94	16.87
WT (drl-1 RNAi) 4	actin	16.8
fat-2(wa17) (control RNAi) 4	actin	15.69	15.645
fat-2(wa17) (control RNAi) 4	actin	15.6
fat-2(wa17) (drl-1 RNAi) 4	actin	16.28	16.05
fat-2(wa17) (drl-1 RNAi) 4	actin	15.82
WT (control RNAi) 5	actin	16.72	16.655
WT (control RNAi) 5	actin	16.59
WT (drl-1 RNAi) 5	actin	16.88	16.845
WT (drl-1 RNAi) 5	actin	16.81
fat-2(wa17) (control RNAi) 5	actin	16.64	16.625
fat-2(wa17) (control RNAi) 5	actin	16.61
fat-2(wa17) (drl-1 RNAi) 5	actin	18.04	17.855
fat-2(wa17) (drl-1 RNAi) 5	actin	17.67
WT (control RNAi) 4	gst-6	29.01	29.415	12.195	0	1
WT (control RNAi) 4	gst-6	29.82
WT (drl-1 RNAi) 4	gst-6	28.73	28.66	11.79	-0.405	1.32409
WT (drl-1 RNAi) 4	gst-6	28.59
fat-2(wa17) (control RNAi) 4	gst-6	26.98	26.845	11.2	-0.995	1.99308
fat-2(wa17) (control RNAi) 4	gst-6	26.71
fat-2(wa17) (drl-1 RNAi) 4	gst-6	26.13	26.375	10.325	-1.87	3.65533
fat-2(wa17) (drl-1 RNAi) 4	gst-6	26.62
WT (control RNAi) 5	gst-6	29.5	29.615	12.96	0	1
WT (control RNAi) 5	gst-6	29.73
WT (drl-1 RNAi) 5	gst-6	27.66	27.75	10.905	-2.055	4.15544
WT (drl-1 RNAi) 5	gst-6	27.84
fat-2(wa17) (control RNAi) 5	gst-6	32.18	30.52	13.895	0.935	0.523042
fat-2(wa17) (control RNAi) 5	gst-6	28.86
fat-2(wa17) (drl-1 RNAi) 5	gst-6	28.4	28.3	10.445	-2.515	5.71598
fat-2(wa17) (drl-1 RNAi) 5	gst-6	28.2
WT (control RNAi) 4	nhr-206	28.64	28.815	11.595	0	1
WT (control RNAi) 4	nhr-206	28.99
WT (drl-1 RNAi) 4	nhr-206	27.56	27.605	10.735	-0.86	1.81504
WT (drl-1 RNAi) 4	nhr-206	27.65
fat-2(wa17) (control RNAi) 4	nhr-206	25.58	25.6	9.955	-1.64	3.11666
fat-2(wa17) (control RNAi) 4	nhr-206	25.62
fat-2(wa17) (drl-1 RNAi) 4	nhr-206	24.67	24.67	8.62	-2.975	7.86256
fat-2(wa17) (drl-1 RNAi) 4	nhr-206	24.67
WT (control RNAi) 5	nhr-206	28.59	28.7	12.045	0	1
WT (control RNAi) 5	nhr-206	28.81
WT (drl-1 RNAi) 5	nhr-206	26.93	26.895	10.05	-1.995	3.98616
WT (drl-1 RNAi) 5	nhr-206	26.86
fat-2(wa17) (control RNAi) 5	nhr-206	26.26	26.225	9.6	-2.445	5.44526
fat-2(wa17) (control RNAi) 5	nhr-206	26.19
fat-2(wa17) (drl-1 RNAi) 5	nhr-206	26.37	26.58	8.725	-3.32	9.98664
fat-2(wa17) (drl-1 RNAi) 5	nhr-206	26.79
WT (control RNAi) 4	nhr-31	28.36	28.17	10.95	0	1
WT (control RNAi) 4	nhr-31	27.98
WT (drl-1 RNAi) 4	nhr-31	27.15	27.09	10.22	-0.73	1.65864
WT (drl-1 RNAi) 4	nhr-31	27.03
fat-2(wa17) (control RNAi) 4	nhr-31	25.26	25.305	9.66	-1.29	2.44528
fat-2(wa17) (control RNAi) 4	nhr-31	25.35
fat-2(wa17) (drl-1 RNAi) 4	nhr-31	23.88	23.825	7.775	-3.175	9.03172
fat-2(wa17) (drl-1 RNAi) 4	nhr-31	23.77
WT (control RNAi) 5	nhr-31	27.63	27.61	10.955	0	1
WT (control RNAi) 5	nhr-31	27.59
WT (drl-1 RNAi) 5	nhr-31	25.24	25.185	8.34	-2.615	6.12623
WT (drl-1 RNAi) 5	nhr-31	25.13
fat-2(wa17) (control RNAi) 5	nhr-31	27.78	27.795	11.17	0.215	0.861546
fat-2(wa17) (control RNAi) 5	nhr-31	27.81
fat-2(wa17) (drl-1 RNAi) 5	nhr-31	26.43	26.42	8.565	-2.39	5.24157
fat-2(wa17) (drl-1 RNAi) 5	nhr-31	26.41
WT (control RNAi) 4	nhr-57	27.81	27.78	11.125	0	1
WT (control RNAi) 4	nhr-57	27.75
WT (drl-1 RNAi) 4	nhr-57	26.77	26.815	9.97	-1.155	2.22684
WT (drl-1 RNAi) 4	nhr-57	26.86
fat-2(wa17) (control RNAi) 4	nhr-57	27.44	27.395	10.77	-0.355	1.27899
fat-2(wa17) (control RNAi) 4	nhr-57	27.35
fat-2(wa17) (drl-1 RNAi) 4	nhr-57	27.48	27.54	9.685	-1.44	2.71321
fat-2(wa17) (drl-1 RNAi) 4	nhr-57	27.6
WT (control RNAi) 4	ugt-50	24.96	25.08	7.86	0	1
WT (control RNAi) 4	ugt-50	25.2
WT (drl-1 RNAi) 4	ugt-50	24.43	24.445	7.575	-0.285	1.21841
WT (drl-1 RNAi) 4	ugt-50	24.46
fat-2(wa17) (control RNAi) 4	ugt-50	23.16	23.18	7.535	-0.325	1.25266
fat-2(wa17) (control RNAi) 4	ugt-50	23.2
fat-2(wa17) (drl-1 RNAi) 4	ugt-50	21.98	22.045	5.995	-1.865	3.64268
fat-2(wa17) (drl-1 RNAi) 4	ugt-50	22.11
WT (control RNAi) 5	ugt-50	24.46	24.54	7.885	0	1
WT (control RNAi) 5	ugt-50	24.62
WT (drl-1 RNAi) 5	ugt-50	23.72	23.755	6.91	-0.975	1.96564
WT (drl-1 RNAi) 5	ugt-50	23.79
fat-2(wa17) (control RNAi) 5	ugt-50	24.49	24.51	7.885	0	1
fat-2(wa17) (control RNAi) 5	ugt-50	24.53
fat-2(wa17) (drl-1 RNAi) 5	ugt-50	24.29	24.295	6.44	-1.445	2.72263
fat-2(wa17) (drl-1 RNAi) 5	ugt-50	24.3
SAMPLE	Target Gene	Ct	Average of Ct Values	ΔCt value	ΔΔCt value	Fold Change w.r.t. WT (control RNAi)
Biological Replicate 6
WT (control RNAi)	actin	16.41	16.395
WT (control RNAi)	actin	16.38
WT (drl-1 RNAi)	actin	16.25	16.15
WT (drl-1 RNAi)	actin	16.05
fat-2(wa17) (control RNAi)	actin	15.09	15.02
fat-2(wa17) (control RNAi)	actin	14.95
fat-2(wa17) (drl-1 RNAi)	actin	15.21	15.155
fat-2(wa17) (drl-1 RNAi)	actin	15.1
WT (control RNAi)	gst-6	28.05	27.7	11.305	0	1
WT (control RNAi)	gst-6	27.35
WT (drl-1 RNAi)	gst-6	26.67	26.61	10.46	-0.845	1.79626
WT (drl-1 RNAi)	gst-6	26.55
fat-2(wa17) (control RNAi)	gst-6	26.57	26.635	11.615	0.31	0.806642
fat-2(wa17) (control RNAi)	gst-6	26.7
fat-2(wa17) (drl-1 RNAi)	gst-6	25.32	25.17	10.015	-1.29	2.44528
fat-2(wa17) (drl-1 RNAi)	gst-6	25.02
WT (control RNAi)	nhr-31	26.03	26.06	9.665	0	1
WT (control RNAi)	nhr-31	26.09
WT (drl-1 RNAi)	nhr-31	24.01	24.035	7.885	-1.78	3.43426
WT (drl-1 RNAi)	nhr-31	24.06
fat-2(wa17) (control RNAi)	nhr-31	25.02	25.03	10.01	0.345	0.787308
fat-2(wa17) (control RNAi)	nhr-31	25.04
fat-2(wa17) (drl-1 RNAi)	nhr-31	21.75	21.78	6.625	-3.04	8.22491
fat-2(wa17) (drl-1 RNAi)	nhr-31	21.81
WT (control RNAi)	nhr-57	27.38	27.395	11	0	1
WT (control RNAi)	nhr-57	27.41
WT (drl-1 RNAi)	nhr-57	25.9	25.875	9.725	-1.275	2.41999
WT (drl-1 RNAi)	nhr-57	25.85
fat-2(wa17) (control RNAi)	nhr-57	23.84	23.74	8.72	-2.28	4.85678
fat-2(wa17) (control RNAi)	nhr-57	23.64
fat-2(wa17) (drl-1 RNAi)	nhr-57	23.77	23.86	8.705	-2.295	4.90754
fat-2(wa17) (drl-1 RNAi)	nhr-57	23.95
WT (control RNAi)	ugt-50	24.78	24.84	8.445	0	1
WT (control RNAi)	ugt-50	24.9
WT (drl-1 RNAi)	ugt-50	22.85	22.955	6.805	-1.64	3.11666
WT (drl-1 RNAi)	ugt-50	23.06
fat-2(wa17) (control RNAi)	ugt-50	22.68	22.725	7.705	-0.74	1.67018
fat-2(wa17) (control RNAi)	ugt-50	22.77
fat-2(wa17) (drl-1 RNAi)	ugt-50	21.77	21.625	6.47	-1.975	3.93128
fat-2(wa17) (drl-1 RNAi)	ugt-50	21.48
SAMPLE	Target Gene	Ct	Average of Ct Values	ΔCt value	ΔΔCt value	Fold Change w.r.t. WT (control RNAi)
Biological Replicate 7
WT (control RNAi)	actin	15.31	15.315
WT (control RNAi)	actin	15.32
WT (drl-1 RNAi)	actin	15.47	15.43
WT (drl-1 RNAi)	actin	15.39
fat-2(wa17) (control RNAi)	actin	14.88	14.755
fat-2(wa17) (control RNAi)	actin	14.63
fat-2(wa17) (drl-1 RNAi)	actin	15.14	15.075
fat-2(wa17) (drl-1 RNAi)	actin	15.01
WT (control RNAi)	cyp-32b1	25.22	25.175	9.86	0	1
WT (control RNAi)	cyp-32b1	25.13
WT (drl-1 RNAi)	cyp-32b1	23.88	23.865	8.435	-1.425	2.68515
WT (drl-1 RNAi)	cyp-32b1	23.85
fat-2(wa17) (control RNAi)	cyp-32b1	23.44	23.335	8.58	-1.28	2.42839
fat-2(wa17) (control RNAi)	cyp-32b1	23.23
fat-2(wa17) (drl-1 RNAi)	cyp-32b1	23.54	23.5	8.425	-1.435	2.70382
fat-2(wa17) (drl-1 RNAi)	cyp-32b1	23.46
WT (control RNAi)	cyp-33c8	24.86	24.815	9.5	0	1
WT (control RNAi)	cyp-33c8	24.77
WT (drl-1 RNAi)	cyp-33c8	21.73	21.77	6.34	-3.16	8.9383
WT (drl-1 RNAi)	cyp-33c8	21.81
fat-2(wa17) (control RNAi)	cyp-33c8	23.57	23.575	8.82	-0.68	1.60214
fat-2(wa17) (control RNAi)	cyp-33c8	23.58
fat-2(wa17) (drl-1 RNAi)	cyp-33c8	22.44	22.535	7.46	-2.04	4.11246
fat-2(wa17) (drl-1 RNAi)	cyp-33c8	22.63
WT (control RNAi)	cyp-35b1	25.03	25.025	9.71	0	1
WT (control RNAi)	cyp-35b1	25.02
WT (drl-1 RNAi)	cyp-35b1	22.25	22.305	6.875	-2.835	7.13543
WT (drl-1 RNAi)	cyp-35b1	22.36
fat-2(wa17) (control RNAi)	cyp-35b1	23.42	23.42	8.665	-1.045	2.06337
fat-2(wa17) (control RNAi)	cyp-35b1	23.42
fat-2(wa17) (drl-1 RNAi)	cyp-35b1	23.51	23.51	8.435	-1.275	2.41999
fat-2(wa17) (drl-1 RNAi)	cyp-35b1	23.51
WT (control RNAi)	ftn-1	26.69	26.765	11.45	0	1
WT (control RNAi)	ftn-1	26.84
WT (drl-1 RNAi)	ftn-1	22.72	22.78	7.35	-4.1	17.1484
WT (drl-1 RNAi)	ftn-1	22.84
fat-2(wa17) (control RNAi)	ftn-1	23.16	23.09	8.335	-3.115	8.6638
fat-2(wa17) (control RNAi)	ftn-1	23.02
fat-2(wa17) (drl-1 RNAi)	ftn-1	23.9	23.99	8.915	-2.535	5.79577
fat-2(wa17) (drl-1 RNAi)	ftn-1	24.08
SAMPLE	Target Gene	Ct	Average of Ct Values	ΔCt value	ΔΔCt value	Fold Change w.r.t. WT (control RNAi)
Biological Replicate 8
WT (control RNAi)	actin	15.7	15.61
WT (control RNAi)	actin	15.52
WT (drl-1 RNAi)	actin	16.14	16.15
WT (drl-1 RNAi)	actin	16.16
fat-2(wa17) (control RNAi)	actin	16.09	16.025
fat-2(wa17) (control RNAi)	actin	15.96
fat-2(wa17) (drl-1 RNAi)	actin	17.12	16.915
fat-2(wa17) (drl-1 RNAi)	actin	16.71
WT (control RNAi)	cyp-32b1	25.81	25.905	10.295	0	1
WT (control RNAi)	cyp-32b1	26
WT (drl-1 RNAi)	cyp-32b1	24.94	25.1	8.95	-1.345	2.5403
WT (drl-1 RNAi)	cyp-32b1	25.26
fat-2(wa17) (control RNAi)	cyp-32b1	25.99	25.98	9.955	-0.34	1.26576
fat-2(wa17) (control RNAi)	cyp-32b1	25.97
fat-2(wa17) (drl-1 RNAi)	cyp-32b1	26.24	26.375	9.46	-0.835	1.78386
fat-2(wa17) (drl-1 RNAi)	cyp-32b1	26.51
WT (control RNAi)	cyp-33c8	26	26.105	10.495	0	1
WT (control RNAi)	cyp-33c8	26.21
WT (drl-1 RNAi)	cyp-33c8	23.89	23.905	7.755	-2.74	6.6807
WT (drl-1 RNAi)	cyp-33c8	23.92
fat-2(wa17) (control RNAi)	cyp-33c8	25.05	24.94	8.915	-1.58	2.9897
fat-2(wa17) (control RNAi)	cyp-33c8	24.83
fat-2(wa17) (drl-1 RNAi)	cyp-33c8	23.62	23.64	6.725	-3.77	13.6422
fat-2(wa17) (drl-1 RNAi)	cyp-33c8	23.66
WT (control RNAi)	cyp-35b1	25.5	25.535	9.925	0	1
WT (control RNAi)	cyp-35b1	25.57
WT (drl-1 RNAi)	cyp-35b1	24.64	24.545	8.395	-1.53	2.88786
WT (drl-1 RNAi)	cyp-35b1	24.45
fat-2(wa17) (control RNAi)	cyp-35b1	24.88	24.75	8.725	-1.2	2.2974
fat-2(wa17) (control RNAi)	cyp-35b1	24.62
fat-2(wa17) (drl-1 RNAi)	cyp-35b1	25.03	24.97	8.055	-1.87	3.65533
fat-2(wa17) (drl-1 RNAi)	cyp-35b1	24.91
WT (control RNAi)	ftn-1	25.87	25.87	10.26	0	1
WT (control RNAi)	ftn-1	25.87
WT (drl-1 RNAi)	ftn-1	22.49	22.55	6.4	-3.86	14.5203
WT (drl-1 RNAi)	ftn-1	22.61
fat-2(wa17) (control RNAi)	ftn-1	21.84	21.82	5.795	-4.465	22.0851
fat-2(wa17) (control RNAi)	ftn-1	21.8
fat-2(wa17) (drl-1 RNAi)	ftn-1	22.39	22.39	5.475	-4.785	27.5695
fat-2(wa17) (drl-1 RNAi)	ftn-1	22.39
WT (control RNAi)	gst-19	27.85	27.83	12.22	0	1
WT (control RNAi)	gst-19	27.81
WT (drl-1 RNAi)	gst-19	25.6	25.705	9.555	-2.665	6.34227
WT (drl-1 RNAi)	gst-19	25.81
fat-2(wa17) (control RNAi)	gst-19	27.5	27.455	11.43	-0.79	1.72907
fat-2(wa17) (control RNAi)	gst-19	27.41
fat-2(wa17) (drl-1 RNAi)	gst-19	27.07	27.025	10.11	-2.11	4.31691
fat-2(wa17) (drl-1 RNAi)	gst-19	26.98
SAMPLE	Target Gene	Ct	Average of Ct Values	ΔCt value	ΔΔCt value	Fold Change w.r.t. WT (control RNAi)
Biological Replicate 9 & 10
WT (control RNAi)	Actin	16.3	16.3
WT (control RNAi)	Actin	16.3
WT (drl-1 RNAi)	Actin	16.94	16.855
WT (drl-1 RNAi)	Actin	16.77
fat-2(wa17) (control RNAi)	Actin	18.02	17.865
fat-2(wa17) (control RNAi)	Actin	17.71
fat-2(wa17) (drl-1 RNAi)	Actin	18.13	18.095
fat-2(wa17) (drl-1 RNAi)	Actin	18.06
WT (control RNAi)	Actin	17.47	17.26
WT (control RNAi)	Actin	17.05
WT (drl-1 RNAi)	Actin	17.97	17.495
WT (drl-1 RNAi)	Actin	17.02
fat-2(wa17) (control RNAi)	Actin	16.65	16.54
fat-2(wa17) (control RNAi)	Actin	16.43
fat-2(wa17) (drl-1 RNAi)	Actin	16.08	16.125
fat-2(wa17) (drl-1 RNAi)	Actin	16.17
WT (control RNAi)	cyp-33c8	29.74	29.7	13.4	0	1
WT (control RNAi)	cyp-33c8	29.66
WT (drl-1 RNAi)	cyp-33c8	26.82	26.74	9.885	-3.515	11.432
WT (drl-1 RNAi)	cyp-33c8	26.66
fat-2(wa17) (control RNAi)	cyp-33c8	29.7	29.67	11.805	-1.595	3.02095
fat-2(wa17) (control RNAi)	cyp-33c8	29.64
fat-2(wa17) (drl-1 RNAi)	cyp-33c8	27.78	27.75	9.655	-3.745	13.4078
fat-2(wa17) (drl-1 RNAi)	cyp-33c8	27.72
WT (control RNAi)	cyp-33c8	30.14	30.125	12.865	0	1
WT (control RNAi)	cyp-33c8	30.11
WT (drl-1 RNAi)	cyp-33c8	26.93	26.815	9.32	-3.545	11.6722
WT (drl-1 RNAi)	cyp-33c8	26.7
fat-2(wa17) (control RNAi)	cyp-33c8	28.35	27.84	11.3	-1.565	2.95878
fat-2(wa17) (control RNAi)	cyp-33c8	27.33
fat-2(wa17) (drl-1 RNAi)	cyp-33c8	24.99	25.29	9.165	-3.7	12.996
fat-2(wa17) (drl-1 RNAi)	cyp-33c8	25.59
WT (control RNAi)	ftn-1	27.97	28.17	11.87	0	1
WT (control RNAi)	ftn-1	28.37
WT (drl-1 RNAi)	ftn-1	24.84	24.755	7.9	-3.97	15.6707
WT (drl-1 RNAi)	ftn-1	24.67
fat-2(wa17) (control RNAi)	ftn-1	25.02	24.745	6.88	-4.99	31.779
fat-2(wa17) (control RNAi)	ftn-1	24.47
fat-2(wa17) (drl-1 RNAi)	ftn-1	25.09	24.84	6.745	-5.125	34.8962
fat-2(wa17) (drl-1 RNAi)	ftn-1	24.59
WT (control RNAi)	ftn-1	30	29.505	12.245	0	1
WT (control RNAi)	ftn-1	29.01
WT (drl-1 RNAi)	ftn-1	25.3	25.46	7.965	-4.28	19.4271
WT (drl-1 RNAi)	ftn-1	25.62
fat-2(wa17) (control RNAi)	ftn-1	26.58	26.385	9.845	-2.4	5.27803
fat-2(wa17) (control RNAi)	ftn-1	26.19
fat-2(wa17) (drl-1 RNAi)	ftn-1	26.61	26.47	10.345	-1.9	3.73213
fat-2(wa17) (drl-1 RNAi)	ftn-1	26.33
WT (control RNAi)	nhr-31	31.9	32.855	16.555	0	1
WT (control RNAi)	nhr-31	33.81
WT (drl-1 RNAi)	nhr-31	32.17	32.065	15.21	-1.345	2.5403
WT (drl-1 RNAi)	nhr-31	31.96
fat-2(wa17) (control RNAi)	nhr-31	36.97	36.91	19.045	2.49	0.178006
fat-2(wa17) (control RNAi)	nhr-31	36.85
fat-2(wa17) (drl-1 RNAi)	nhr-31	34.58	33.865	15.77	-0.785	1.72309
fat-2(wa17) (drl-1 RNAi)	nhr-31	33.15
WT (control RNAi)	nhr-31	33.74	33.59	16.33	0	1
WT (control RNAi)	nhr-31	33.44
WT (drl-1 RNAi)	nhr-31	31.69	31.455	13.96	-2.37	5.16941
WT (drl-1 RNAi)	nhr-31	31.22
fat-2(wa17) (control RNAi)	nhr-31	32.31	32.435	15.895	-0.435	1.35191
fat-2(wa17) (control RNAi)	nhr-31	32.56
fat-2(wa17) (drl-1 RNAi)	nhr-31	27.99	28.125	12	-4.33	20.1122
fat-2(wa17) (drl-1 RNAi)	nhr-31	28.26
WT (control RNAi)	nhr-57	31.12	31.38	15.08	0	1
WT (control RNAi)	nhr-57	31.64
WT (drl-1 RNAi)	nhr-57	30.72	30.91	14.055	-1.025	2.03496
WT (drl-1 RNAi)	nhr-57	31.1
fat-2(wa17) (control RNAi)	nhr-57	32.14	32.13	14.265	-0.815	1.7593
fat-2(wa17) (control RNAi)	nhr-57	32.12
fat-2(wa17) (drl-1 RNAi)	nhr-57	30.59	30.495	12.4	-2.68	6.40856
fat-2(wa17) (drl-1 RNAi)	nhr-57	30.4
WT (control RNAi)	nhr-57	32.28	31.945	14.685	0	1
WT (control RNAi)	nhr-57	31.61
WT (drl-1 RNAi)	nhr-57	30.53	30.435	12.94	-1.745	3.35195
WT (drl-1 RNAi)	nhr-57	30.34
fat-2(wa17) (control RNAi)	nhr-57	28.4	28.38	11.84	-2.845	7.18506
fat-2(wa17) (control RNAi)	nhr-57	28.36
fat-2(wa17) (drl-1 RNAi)	nhr-57	27.32	27.555	11.43	-3.255	9.54669
fat-2(wa17) (drl-1 RNAi)	nhr-57	27.79
Compiled data:
	WT (control RNAi)							WT (drl-1 RNAi)							fat-2(wa17) (control RNAi)							fat-2(wa17) (drl-1 RNAi)
	BR 1	BR 2	BR 3	BR 4	BR 5	BR 6	BR 7	BR 1	BR 2	BR 3	BR 4	BR 5	BR 6	BR 7	BR 1	BR 2	BR 3	BR 4	BR 5	BR 6	BR 7	BR 1	BR 2	BR 3	BR 4	BR 5	BR 6	BR 7
cyp-33C8	1	1	1	1	1	1	1	11.432	11.6722	6.68	8.9383	1.01748	4.09823	8.31087	3.02095	2.95878	2.99	1.60214	1.98619	2.56685	2.70382	13.4078	12.996	13.64	4.11245	4.85678	4.30198	13.8806
ftn-1	1	1	1	1	1	1		15.6707	19.4271	14.52	17.1484	4.95883	3.16017		31.779	5.27803	22.09	8.6638	25.6342	2.56685		34.8963	3.73213	27.57	5.79577	36.886	12.4666
nhr-57	1		1	1	1			3.35195		2.41999	2.22684	2.69447			7.18506		4.85678	1.27899	1.00696			9.54669		4.90754	2.71321	1.76541
cyp-32B1	1	1	1	1	1			2.54	2.68514	4.43828	2.62989	4.46915			1.27	2.42839	2.11404	1.5966	3.02095			1.78	2.70382	3.63008	1.29684	3.94493
cyp-35B1	1	1	1	1	1			2.89	7.13543	1.64718	3.02095	0.230846			2.3	2.06337	1.14472	6.25496	1.21419			3.66	2.41999	0.879649	10.1965	1.51047
gst-19	1	1						6.34	3.38698						1.73	3.22657						4.32	3.42238
gst-6	1	1	1	1				1.79627	1.32409	4.15544	7.75432				0.806642	1.99308	0.523042	1.67018				2.44528	3.65533	5.71598	17.9387
nhr-31	1	1	1	1				3.43426	6.12623	1.65864	7.33603				0.787308	0.861546	2.44528	0.806642				8.22491	5.24157	9.03172	3.43426
ugt-50	1	1	1	1				3.11666	1.21841	1.96564	4				1.67018	1.25266	1	1.47427				3.93128	3.64268	2.72263	3.34035
nhr-206	1	1	1					1.81504	3.98616	4.53154					3.11666	5.44526	2.58471					7.86257	9.98664	7.03719
BR= Biological Replicate

## Sheet:  Figure 5G
Figure 5G: Uncropped western blot blots

## Sheet: Figure 6A
Figure 6A: GC-MS analysis
Raw reads																					Percentage fatty acids/total fatty acids
Sample number	14:0	15iso	15:0	16:0	17iso	16:1	18:0DMA	17d	18:0	18:1n-9	18:1n-7	18:2	19d	20:0-18:3	20:3	20:4	20:4n-3	20:5	SUM	SUM-15:0	Sample number	14:0	15iso	16:0	17iso	16:1	18:0DMA	17d	18:0	18:1n-9	18:1n-7	18:2	19d	20:0-18:3	20:3	20:4	20:4n-3	20:5
WT (control RNAi)																					WT (control RNAi)
1	17387819	49202664		96926885	52165324	79524539	55017632	303014511	115837818	58519189	308938775	80372248	49075243	21707516	53518587	19863737	69823864	247746241	1678642592	1678642592	1	0.0103583	0.029311	0.0577412	0.0310759	0.0473743	0.0327751	0.180512	0.0690068	0.034861	0.184041	0.0478793	0.0292351	0.0129316	0.0318821	0.0118332	0.0415954	0.147587
2	19015079	47314276		104475787	54521193	77526531	12942397	307023992	132921005	64480994	322698731	96436709	55644288	22152456	54108253	21680905	82192218	267792491	1742927305	1742927305	2	0.0109099	0.0271464	0.0599427	0.0312814	0.0444806	0.00742567	0.176154	0.0762631	0.0369958	0.185148	0.0553303	0.0319258	0.0127099	0.0310445	0.0124394	0.0471576	0.153645
3	25292011	56877004		134835275	60446162	88726171		278981582	160311984	69198493	331642032	114427608	62424250	23710490	68320150	23076929	83935746	287167113	1869373000	1869373000	3	0.0135297	0.0304257	0.0721286	0.032335	0.0474631	0	0.149238	0.0857571	0.037017	0.177408	0.0612118	0.0333931	0.0126837	0.0365471	0.0123447	0.0449005	0.153617
4	16936643	43400181		92186968	43776155	67092324	23024002	259185299	96885824	52892025	276980704	80589593	50117406	23648302	48160999	16728215	61197747	214211886	1467014273	1467014273	4	0.011545	0.029584	0.0628399	0.0298403	0.0457339	0.0156945	0.176675	0.0660429	0.0360542	0.188806	0.0549344	0.0341629	0.01612	0.0328293	0.0114029	0.0417158	0.146019
5	18354941	52330287		98555861	49505264	83823065	31182598	302004800	116258499	60935677	288942801	84201550	56374895	21269354	67976017	23021494	88169602	289793095	1732699800	1732699800	5	0.0105933	0.0302016	0.0568799	0.0285712	0.0483771	0.0179965	0.174297	0.0670967	0.0351681	0.166759	0.0485956	0.0325359	0.0122753	0.0392313	0.0132865	0.0508857	0.167249
6	16936753	54048498		98805561	59741473	81850927		272933844	166403162	76201164	335749603	100560221	54874099	25035241	69563996	22798055	81020495	259612155	1776135247	1776135247	6	0.00953573	0.0304304	0.0556295	0.0336357	0.0460837	0	0.153667	0.0936883	0.0429028	0.189034	0.0566174	0.0308952	0.0140953	0.0391659	0.0128358	0.0456162	0.146167
7	14573866	50394482		89161035	47082834	67871285		258504873	115752013	64196618	307353622	95355808	57443002	23403972	60482619	20773251	77184568	256798113	1606331961	1606331961	7	0.00907276	0.0313724	0.055506	0.0293108	0.0422523	0	0.160929	0.0720598	0.0399647	0.191339	0.0593625	0.0357604	0.0145698	0.0376526	0.0129321	0.0480502	0.159866
WT (drl-1 RNAi)																					WT (drl-1 RNAi)
9		5849238		15748558	15255358	5637321		37850252	46876268	10305887	75111586	39925770	12543413		14578962	6030951	23103946	91486695	400304205	400304205	9	0	0.014612	0.0393415	0.0381094	0.0140826	0	0.0945537	0.117102	0.0257451	0.187636	0.0997386	0.0313347	0	0.0364197	0.0150659	0.057716	0.228543
10		7846080		28313925	21549395	9852033	5278477	71267821	46541929	13400593	123042042	54360536	21026262	4871114	25464420	10277352	45962589	180439327	669493895	669493895	10	0	0.0117194	0.0422915	0.0321876	0.0147156	0.00788428	0.10645	0.0695181	0.020016	0.183784	0.0811965	0.0314062	0.00727582	0.0380353	0.0153509	0.0686527	0.269516
11		8683435		23587293	19157240	10511210		73025396	55949138	13074976	120628177	54090712	18743687	4293143	28884144	10162992	43425848	142912323	627129714	627129714	11	0	0.0138463	0.0376115	0.0305475	0.0167608	0	0.116444	0.0892146	0.0208489	0.19235	0.0862512	0.0298881	0.0068457	0.0460577	0.0162056	0.0692454	0.227883
12		7533072		28413263	20111704	9691746	7502485	71343208	43352517	12415094	112931506	49128156	18591988	3960880	26049591	9680449	40507870	146365617	607579146	607579146	12	0	0.0123985	0.0467647	0.0331014	0.0159514	0.0123482	0.117422	0.0713529	0.0204337	0.185871	0.0808589	0.0306001	0.00651912	0.0428744	0.0159328	0.0666709	0.2409
13	5948855	4546296		28438312	9478668	8107615	2938574	44521934	18034640	5778593	50369349	26268934	8008186		10699738	4565197	19395197	81182671	328282759	328282759	13	0.0181211	0.0138487	0.0866275	0.0288735	0.024697	0.00895135	0.135621	0.0549363	0.0176025	0.153433	0.0800192	0.0243942	0	0.0325931	0.0139063	0.0590808	0.247295
14		7837096		26518528	20377163	8169519	12409374	66457180	42992094	12940078	108774787	52207802	17994203	3964417	24998827	9718895	39198950	156368500	610927413	610927413	14	0	0.0128282	0.043407	0.0333545	0.0133723	0.0203124	0.108781	0.0703719	0.021181	0.178049	0.0854566	0.0294539	0.00648918	0.0409195	0.0159084	0.064163	0.255953
15		6029389		18831120	14024750	6706568	8886673	54619846	27552763	8643419	85242465	34534317	12956985		17795588	7078633	29847216	120183034	452932766	452932766	15	0	0.0133119	0.041576	0.0309643	0.014807	0.0196203	0.120592	0.0608319	0.0190832	0.188201	0.076246	0.0286069	0	0.0392897	0.0156284	0.0658977	0.265344
16		6223500		22710534	16610361	8651554	10646971	56771562	34436353	10635447	89677159	41279609	14692814		16382010	6186035	24587102	92311727	451802738	451802738	16	0	0.0137748	0.0502665	0.0367646	0.019149	0.0235655	0.125656	0.0762199	0.02354	0.198487	0.0913664	0.0325204	0	0.0362592	0.0136919	0.05442	0.204319
sek-1(km4) (control RNAi)																					sek-1(km4) (control RNAi)
17	20897811	41156383		139013037	33620259	80103846	25314033	274467994	92557679	61725856	271193147	76433100	41904369	16515584	44704650	13637091	69456265	203072738	1505773842	1505773842	17	0.0138785	0.0273324	0.09232	0.0223276	0.0531978	0.0168113	0.182277	0.0614685	0.0409928	0.180102	0.05076	0.0278291	0.0109682	0.0296888	0.00905653	0.0461266	0.134863
18	14590071	29015625		90707474	22944694	59347719	16032293	143627803	53641046	37469643	154937099	55111293	27431955	15965354	33074846	10368510	55904174	170670151	990839750	990839750	18	0.014725	0.0292839	0.0915461	0.0231568	0.0598964	0.0161805	0.144956	0.054137	0.037816	0.156369	0.0556208	0.0276856	0.016113	0.0333806	0.0104644	0.056421	0.172248
19	17151890	34578438		102427452	27604207	72518731	24064147	227794602	94293617	53308201	219661474	60937394	33482047	15402007	43956013	11886392	78567456	189488773	1307122841	1307122841	19	0.0131219	0.0264539	0.078361	0.0211183	0.0554797	0.01841	0.174272	0.0721383	0.0407829	0.16805	0.0466195	0.0256151	0.0117831	0.0336281	0.00909355	0.0601072	0.144966
20	32215729	59565350	4628255	163495465	41856174	118343929	45884067	357224134	144982949	104767149	417566010	131100355	73088713	29486377	97237862	27233494	148087727	394168001	2390931740	2386303485	20	0.0135003	0.0249613	0.0685141	0.0175402	0.049593	0.0192281	0.149698	0.0607563	0.0439035	0.174984	0.0549387	0.0306284	0.0123565	0.0407483	0.0114124	0.0620574	0.165179
21	17633145	37768015		112946886	29904316	77133514	21862728	242358769	100384248	76196186	268627152	78960920	42954089	17365599	46938093	15422751	78695512	215519015	1480670938	1480670938	21	0.0119089	0.0255074	0.0762809	0.0201965	0.0520936	0.0147654	0.163682	0.0677965	0.0514606	0.181423	0.0533278	0.0290099	0.0117282	0.0317006	0.0104161	0.0531485	0.145555
22	29137969	60591454	4775515	173899153	46830615	113365297	44646547	375525031	153616910	100896139	368582877	119217967	63307581	35339054	86116314	22732175	113142707	317985477	2229708782	2224933267	22	0.0130961	0.0272329	0.0781593	0.0210481	0.0509522	0.0200665	0.16878	0.0690434	0.0453479	0.16566	0.0535827	0.0284537	0.0158832	0.0387051	0.010217	0.0508522	0.142919
23	14954500	32285840		93178114	25125260	60653555	20319423	189381590	81822837	56630348	212154554	64134985	34557792	13050706	36987956	10869988	58171626	185980546	1190259620	1190259620	23	0.0125641	0.027125	0.0782839	0.0211091	0.0509583	0.0170714	0.159109	0.0687437	0.0475781	0.178242	0.0538832	0.0290338	0.0109646	0.0310755	0.00913245	0.0488731	0.156252
24	16087484	35809830		101752732	27168919	73941086		211218092	103905067	61376515	254503297	68266597	35563962	16038177	48433728	13209282	69393938	197156673	1333825379	1333825379	24	0.0120612	0.0268475	0.0762864	0.0203692	0.0554354	0	0.158355	0.0779001	0.0460154	0.190807	0.0511811	0.0266631	0.0120242	0.0363119	0.00990331	0.0520263	0.147813
sek-1(km4) (drl-1 RNAi)																					sek-1(km4) (drl-1 RNAi)
25		4791592		31671027	11943381	10610539	11239998	72106739	39246414	12126760	93954726	49781034	14353211		20344858	6142476	48976710	110088221	537377686	537377686	25	0	0.00891662	0.0589363	0.0222253	0.019745	0.0209164	0.134183	0.0730332	0.0225665	0.174839	0.092637	0.0267097	0	0.0378595	0.0114305	0.0911402	0.204862
26	9176547	13778471		60294337	26010251	24220698	35227669	146307870	79992412	25210990	189958420	118645148	33181722	5346163	45659665	13464607	106797940	294540454	1227813364	1227813364	26	0.00747389	0.011222	0.0491071	0.0211842	0.0197267	0.0286914	0.119161	0.0651503	0.0205332	0.154713	0.0966313	0.0270251	0.00435421	0.0371878	0.0109663	0.0869822	0.23989
27	9492216	14592138		71166778	27094259	22707067	3845343	159283501	98429586	30317608	216020396	116131624	32709542	5752339	51271664	14916683	120851226	297495385	1292077355	1292077355	27	0.00734648	0.0112935	0.0550793	0.0209695	0.0175741	0.00297609	0.123277	0.0761793	0.0234642	0.167188	0.0898798	0.0253155	0.00445201	0.0396816	0.0115447	0.0935325	0.230246
28		3824822		22578863	10613000	8589048	10379989	60560410	31536162	10545043	83943339	45200005	13059800		16104647	5588019	43915029	110491593	476929769	476929769	28	0	0.00801968	0.0473421	0.0222528	0.018009	0.0217642	0.12698	0.0661233	0.0221103	0.176008	0.0947729	0.0273831	0	0.0337673	0.0117166	0.0920786	0.231673
29		5361618		25091576	9809885	8895451	11671798	57485552	30750432	10017951	80674504	41005287	12043080		17010881	4305373	31944854	92827325	438895567	438895567	29	0	0.0122162	0.0571698	0.0223513	0.0202678	0.0265936	0.130978	0.0700632	0.0228254	0.183813	0.0934283	0.0274395	0	0.0387584	0.00980956	0.0727846	0.211502
31		3934696		25302506	9514727	7463862		51866847	34221154	18652897	75451791	33958020	8917564		10513353	5046811	38219753	70082422	393146403	393146403	31	0	0.0100082	0.064359	0.0242015	0.0189849	0	0.131928	0.0870443	0.0474452	0.191918	0.086375	0.0226826	0	0.0267416	0.012837	0.0972151	0.17826
32		4562885		24437792	11077926	8629779		53606436	31136878	10715800	91059314	43388177	11950342		16647630	6292488	40010069	111070553	464586069	464586069	32	0	0.0098214	0.0526012	0.0238447	0.0185752	0	0.115385	0.0670207	0.0230653	0.196001	0.093391	0.0257226	0	0.0358333	0.0135443	0.0861198	0.239074
Sample numbers 8 and 30 were not used

## Sheet: Figure 6D
Figure 6D: Uncropped western blot blots

## Sheet: Supplementary Figure 1A
Supplementary Figure 1A: Pos-1 RNAi Lethality assay
	RNAi								Survival on Pos-1 RNAi				Lethality on Pos-1 RNAi (1-survival)				% lethality on Pos-1 RNAi
	Control				pos-1
Strain name	Biological replicate 1	Biological replicate 2	Biological replicate 3		Biological replicate 1	Biological replicate 2	Biological replicate 3		Biological replicate 1	Biological replicate 2	Biological replicate 3		Biological replicate 1	Biological replicate 2	Biological replicate 3			Biological replicate 1	Biological replicate 2	Biological replicate 3
Wild type	300/300	400/400	200/200		60/550	16/400	71/320		0.109091	0.04	0.221875		0.890909	0.96	0.778125		Wild type	89.0909	96	77.8125
nsy-1(ok593)	180/180	112/112	130/130		14/215	13/180	6/150		0.0651163	0.0722222	0.04		0.934884	0.927778	0.96		nsy-1(ok593)	93.4884	92.7778	96
sek-1(km4)	100/100	141/141	110/110		5/190	5/210	4/120		0.0263158	0.0238095	0.0333333		0.973684	0.97619	0.966667		sek-1(km4)	97.3684	97.619	96.6667
pmk-1(km25)	150/150	210/210	200/200		47/620	7/425	6/350		0.0758065	0.0164706	0.0171429		0.924194	0.983529	0.982857		pmk-1(km25)	92.4194	98.3529	98.2857

## Sheet: Supplementary Figure 1B
Supplementary Figure 1B: Pharyngeal pumping assay
Strain	Pumping Score per min
	Worm 1	Worm 2	Worm 3	Worm 4	Worm 5	Worm 6	Worm 7	Worm 8	Worm 9	Worm 10	Worm 11	Worm 12	Worm 13	Worm 14	Worm 15	Worm 16	Worm 17	Worm 18	Worm 19	Worm 20	Worm 21	Worm 22	Worm 23	Worm 24	Worm 25	Worm 26	Worm 27	Worm 28
WT	186	234	228	204	204	198	198	204	216	180	260	230	233	200	200	200	204	255	265	260	257	200	225	245	228	220	200	265
sek-1(km4)	204	156	168	204	240	204	180	228	232	228	213	230	226	235	210	213	200	204	200	232	217	221	213	226	220	229	200	200
eat-2(ad1116)	66	60	60	72	48	48	54	72	54	48	100	76	77	91	55	79	75	79	80	70	72	65	92	80	82	72	60	77

[truncated: 8 more sheets: Supplementary Figure 2A,  Supplementary Figure 2B, Supplementary Figure 2C, Supplementary Figure 3A, Supplementary Figure 3B, Supplementary Figure 4, supplementary figure 5A, Supplementary Figure 6]
